# Supplementary material for: Synthesis and Evaluation of Aromatic A-Ring 23-Oxavitamin D3 Analogues as Hedgehog Pathway Inhibitors
Source: Int J Mol Sci. 2025 Feb 14;26(4):1631. doi: 10.3390/ijms26041631 (PMC11855207; doi:10.3390/ijms26041631)
Supplement: Supplementary file 1 [file ijms-26-01631-s001.zip]

Archive with 1 entries (1 files):
- ijms-3466581-supplementary.pdf
